# Supplementary material for: Porites superfusa mortality and recovery from a bleaching event at Palmyra Atoll, USA
Source: PeerJ. 2017 May 2;5:e3204. doi: 10.7717/peerj.3204 (PMC5417065; doi:10.7717/peerj.3204)
Supplement: Supplemental Information 2 [file peerj-05-3204-s002.xls]

## Sheet: MASTER
INDEX	Site	Location_m	ID	2009_09	2010_07	2011_09	2012_09
1	FR3	0	B120	100	6.487	20	0
2	FR3	0	B73	7.976	0	0	0
3	FR3	0	B74	10	2.211	7.201	0
4	FR3	0	B75a	4.39	1.678	0	0
5	FR3	0	B75b	170	0	14.71	0
6	FR3	0	B76	50	4.0819	7.227	0
7	FR3	0	B77a	10	0	0	0
8	FR3	0	B77c	2.201	2.201	0	0
9	FR3	0	B77d	0.784	0	0	0
10	FR3	0	B78	3.61	0	0	0
11	FR3	0	B79	3.958	0	6.762	0
12	FR3	0	B80	2.062	0	0	0
13	FR3	0	B81	6.177	3.675	1.052	0
14	FR3	0	B82	0.6151	0	0	0
15	FR3	0	B83	4.165	0	0	0
16	FR3	0	B84	1.673	0	0	0
17	FR3	0	B85	1.411	0	0	0
18	FR3	0	B86	2.29	0	0	0
19	FR3	0	B87a	20	0	0	0
20	FR3	0	B87b	6.583	0	0	0
21	FR3	0	B87c	1.88	0	0	0
22	FR3	0	B87d	5.728	0	0	0
23	FR3	0	B87e	2.732	0	0	0
24	FR3	0	B88	3.63	0	0	0
25	FR3	0	B89	40	0	10.745	0
26	FR3	0	B90	3.754	2.769	0.7986	0
27	FR3	0	B91	0	3.241	3.813	0
28	FR3	0	B92	0.2239	1.712	2.309	0
29	FR3	0	B93	0.6605	2.538	1.43	0
30	FR3	0	B94	0.6958	1.056	0	0
31	FR3	0	B95	0	0	1.366	1.366
32	FR3	0	B96	0	0	7.525	0
33	FR3	10	SUP805	1.778	1.515	1.829	1.393
34	FR3	10	SUP806	0	0	0	3.928
35	FR3	10	SUP808	0	0	0	3.044
36	FR3	10	C10	9.178	2.212	0	0
37	FR3	10	C11	10	0.8072	0	0
38	FR3	10	C12	2.635	0	0	0
39	FR3	10	C13	40	0	0	0
40	FR3	10	C14	2.173	1.789	0	0
41	FR3	10	C15	20	3.109	20	5.453
43	FR3	10	C17	4.624	2.848	3.257	1.875
44	FR3	10	C18	149.373	15.9455	118.724	30.735
45	FR3	10	C19	3.063	0	0	0
46	FR3	10	C2	10	1.999	0	0
47	FR3	10	C20	1.74	0	0	0
48	FR3	10	C21	9.541	0	0	0
49	FR3	10	C22	3.722	0	0	0
50	FR3	10	C23	30	4.439	0	6.459
51	FR3	10	C24	3.067	1.174	0	0
52	FR3	10	C25	90	35.523	16.003	0
53	FR3	10	C26	3.417	8.858	0	0
54	FR3	10	C27	0	1.473	20	8.8
55	FR3	10	C28	0	3.907	20	5.765
56	FR3	10	C29	0	3.36	10	3.131
57	FR3	10	C3	20	12.842	19.582	0
58	FR3	10	C30	10	1.974	10	0
59	FR3	10	C31	0	0.4169	0	0
60	FR3	10	C32	0	0	6.159	0
61	FR3	10	C4	70	10	50	17.897
62	FR3	10	C5	5.949	0	0	0
63	FR3	10	C6	40	3.919	0	0
64	FR3	10	C7	20	1.64	0	0
65	FR3	10	C8	11.733	20	30	21.651
66	FR3	10	C9	8.352	0	0	0
67	FR3	20	SUP809	0	0	17.305	10.262
68	FR3	20	C40	4.561	1.163	4.367	0
69	FR3	20	C41	6.836	0	0	0
70	FR3	20	C42	30	0	0	0
71	FR3	20	C43	30	0	0	0
72	FR3	20	C44	0.6327	0	0.7038	0
73	FR3	20	C45	10	0	0	0
74	FR3	20	C46	7.648	8.429	10	7.352
75	FR3	20	C47	1.254	0	0	0
76	FR3	20	C48	0	0.6131	8.342	9.133
77	FR3	20	C49	0	0.6181	5.911	16.878
78	FR3	20	C50	0	1.08	0	0
79	FR3	20	C51	0	0	1.379	2.536
80	FR3	20	C52	0	0	2.266	0
81	FR3	20	C53	1.671	0	3.307	1.099
82	FR3	20	C54	0	0	1.671	5.485
83	FR3	20	C55	0	0	20	5.516
84	FR3	30	C60	60	0.8793	20	1.018
85	FR3	30	C61	4.332	0	0	0
86	FR3	30	C62	20	4.006	2.024	0
87	FR3	30	C63	5.59	0	3.168	0
88	FR3	30	C64	3.798	0	0	0
89	FR3	30	C65	10	5.513	2.109	1.849
90	FR3	30	C66	0.9408	0	0	0
91	FR3	30	C67	1.419	0	0	0
92	FR3	30	C68	10.18	0.3393	0	0
93	FR3	30	C69	0.7038	0	0	0
94	FR3	30	C70	20	1.465	0.9756	1.286
95	FR3	30	C71	3.852	0	0	0
96	FR3	30	C72	3.12	2.132	0	0
97	FR3	30	C73	1.384	0	0	0
98	FR3	30	C74	4.547	0	0	0
99	FR3	30	C75	1.559	0.8803	0	0
100	FR3	30	C76	20	6.972	1.706	0
101	FR3	30	C77	2.299	0	0	0
102	FR3	30	C78	8.724	0	0	0
103	FR3	30	C80	3.416	0	0	0
104	FR3	30	C81	20	0	0	0
105	FR3	30	C82	50	5.386	12.537	15.852
106	FR3	30	C83	20	5.921	0	0
107	FR3	30	C84	20	0	0	0
108	FR3	30	C86	0	0	0.7628	1.421
109	FR5	0	E1	3.576	0	0	0
110	FR5	0	E10	5.105	0	0	0
111	FR5	0	E11	4.088	3.786	6.579	20.601
112	FR5	0	E12	0.9771	0.8752	0	0
113	FR5	0	E13	1.437	2.034	0	0
114	FR5	0	E14	0.2823	0	0	0
115	FR5	0	E15	1.039	0	0	0
116	FR5	0	E16	4.517	0.7321	4.134	0
117	FR5	0	E17	1.946	0	0	0
118	FR5	0	E18	2.749	0	0	0
119	FR5	0	E19	3.004	0	0	0
120	FR5	0	E2	40	12.425	0	0
121	FR5	0	E20	0	0.3131	0	0
122	FR5	0	E21	1.186	2.178	0	0
123	FR5	0	E22	0.5364	1.612	0	0
124	FR5	0	E23	0.2077	2.506	4.233	19.39
125	FR5	0	E25	0	2.965	2.56	1.389
126	FR5	0	E26	0.851	2.514	1.26	0
127	FR5	0	E27	0	1.745	0	0
128	FR5	0	E28	0	0.7336	0	0
129	FR5	0	E29	0	0	3.774	0
130	FR5	0	E3	1.394	1.751	2.329	0
131	FR5	0	E30	0	2.845	0	0
132	FR5	0	E31	0	0	2.117	3.181
133	FR5	0	E4	0.8379	1.048	0	0
134	FR5	0	E5	0.5687	0.5637	0.2844	0
135	FR5	0	E55	8.949	0	0	6.466
136	FR5	0	E56	6.648	9.989	40	47.297
137	FR5	0	E57	0	0	7.032	7.258
138	FR5	0	E58	0	0	20	1.151
139	FR5	0	E6	3.049	1.085	0	0
140	FR5	0	E7	1.473	0	0	0
141	FR5	0	E8	1.095	0	0	0
142	FR5	0	E120	0	0	5.655	14.648
143	FR5	0	SUP809	0	0	0	1.508
144	FR5	0	SUP810	0	2.384	1.378	7.476
145	FR5	0	SUP811	0	0	0	3.011
146	FR5	0	SUP812	0	0	0	1.047
147	FR5	0	SUP813	0	0	0	3.781
148	FR5	0	SUP814	0	0	0	1.034
149	FR5	0	SUP815	0	0	0	1.837
150	FR5	0	SUP816	0	0	1.905	1.692
151	FR5	0	SUP817	0	0	0	1.163
152	FR5	0	SUP818	0	0	0	2.294
153	FR5	0	SUP819	0	0	5.076	4.661
154	FR5	0	SUP820	0	0	11.545	1.347
155	FR5	0	SUP821	0	0	1.917	0
156	FR5	0	SUP822	0	0	8.131	4.087
157	FR5	0	SUP823	0	0	2.579	0
158	FR5	0	SUP824	0	0	0	4.474
159	FR5	0	SUP825	0	0	0	5.092
160	FR5	0	SUP826	0	0	0	1.762
161	FR5	0	SUP827	0	0	2.628	3.512
162	FR5	0	E121	0	0	2.56	1.572
163	FR5	0	E9	2.033	2.573	7.125	0
164	FR5	10	SUP828	0	0	0	1.4
165	FR5	10	SUP829	5.794	6.393	0	2.259
166	FR5	10	SUP830	0	0	12.997	2.533
167	FR5	10	SUP831	0	0	0	2.346
168	FR5	10	SUP832	0	3.305	5.918	2.939
169	FR5	10	E40	3.988	0.3333	0	0
170	FR5	10	E41	1.12	0	0	0
171	FR5	10	E42	6.609	0	0	0
172	FR5	10	E43	20	0	0	0
173	FR5	10	E44	5.301	0	2.585	2.472
174	FR5	10	E45	3.118	2.167	4.329	0
175	FR5	10	E46	6.824	4.966	0	0
176	FR5	10	E47	9.944	9.887	8.057	0
177	FR5	10	E48	2.092	0	0	0
178	FR5	10	E49	5.862	0	0	0
179	FR5	10	E50	10	0	0	0
180	FR5	10	E51	1.412	0	0	0
181	FR5	10	E52	30	0	0	0
182	FR5	10	E53	30	22.869	34.072	10.882
183	FR5	10	E54	60	2.542	0	7.995
184	FR5	10	E59	7.417	0	0	0
185	FR5	10	E60	100	7.92	2.718	0
186	FR5	10	E61	10	0	0	0
187	FR5	10	E62	10	10	0	0
188	FR5	10	E63	7.103	0	0	0
189	FR5	10	E64	1.963	0	0	0
190	FR5	10	E65	6.592	3.413	3.76	0
191	FR5	10	E66	20	0.846	3.201	0
192	FR5	10	E67	8.564	0	0	0
193	FR5	10	E68	0	6.523	0	0
194	FR5	10	E69	0	3.921	0	0
195	FR5	10	E71	0	0	5.916	0
196	FR5	10	E72	3.293	4.095	20	2.963
197	FR5	20	E100	0	0	2.489	1.247
198	FR5	20	E80	9.273	0	9.323	0
199	FR5	20	E81	4.278	2.332	0	0
200	FR5	20	E82	20	2.528	3.139	4.041
201	FR5	20	E83	2.653	0	0	0
202	FR5	20	E84	2.763	1.412	10	5.699
203	FR5	20	E85	3.986	0	0	0
204	FR5	20	E86	5.426	0	0	0
205	FR5	20	E87	1.958	0	0	0
206	FR5	20	E88	10	0	3.5	7
207	FR5	20	E89	5.092	1.481	0	0
208	FR5	20	E90	0.7764	0	0	0
209	FR5	20	E91	0.8021	1.981	2.49	3.825
210	FR5	20	E92	10	0	0	0
211	FR5	20	E93	4.66	0	0	0
212	FR5	20	E94	6.062	0	0	0
213	FR5	20	E95	0	3.159	0	0
214	FR5	20	E96	1.796	0	0	0
215	FR5	20	E97	2.159	0.5455	0	0
216	FR5	20	E98	0	2.527	2.371	0
217	FR5	20	E99	0	0	0.9151	1.079
218	FR5	20	SUP833	0	1.408	6.568	7.381
219	FR5	20	SUP834	0	0	0	3.482
220	FR5	20	SUP835	0	0	0	2.823
221	FR5	20	SUP836	0	0	0	1.253
222	FR5	20	SUP837	0	0	0	2.83
223	FR5	20	SUP838	0	0	0	3.362
224	FR5	20	SUP839	0	0	0	1.852
225	FR5	20	SUP840	0	0	0	1.027
226	FR5	30	E101	6.29	0	0	0
227	FR5	30	E102	10	11.988	30	21.415
228	FR5	30	E103	0.4901	0	0	0
229	FR5	30	E104	4.157	4.513	7.383	3.977
230	FR5	30	E105	0	0	2.35	12.996
231	FR5	30	E106	0	0	4.624	6.608
232	FR5	30	E107	0	0.6544	20	13.236
233	FR5	30	E108	0	0	3.869	2.122
234	FR5	30	E109	0	2.467	30	16.295
235	FR5	30	SUP841	0	0	3.465	4.371
236	FR5	30	SUP842	0	0	0	1.94
237	FR5	30	SUP843	0	0	0	1.665
238	FR5	30	SUP844	0	0	0	1.469
239	FR5	30	SUP845	0	0	0	1.78
240	FR5	30	SUP846	0	0	0	2.433
241	FR5	30	SUP847	0	0	0	1.383
242	FR5	30	SUP848	0	0	0	3.465
243	FR5	30	SUP849	0	0	0	10.16
244	FR5	30	SUP850	0	0	0	1.503
245	FR5	30	SUP851	0	0	0	2.583
246	FR5	30	SUP852	0	0	0	1.376
247	FR5	30	SUP853	0	0	0	2.843
248	FR5	30	SUP854	0	0	0	1.93
249	FR7	10	SUP855	0	0	0	1.736
250	FR7	10	SUP856	0	0	0	3.476
251	FR7	10	SUP857	0	0	0	4.156
252	FR7	10	SUP858	0	0	0	1.635
253	FR7	10	SUP859	0	0	0	1.437
254	FR7	10	SUP860	0	0	0	1.361
255	FR7	10	SUP861	0	0	0	3.051
256	FR7	10	F11	9.267	0	0	0
257	FR7	10	F12	2.578	0	0	0
258	FR7	10	F120	1.255	0	0	0
259	FR7	10	F13	20	0.607	5.426	0
260	FR7	10	F14	10	5.075	6.136	0
261	FR7	10	F15	3.315	0	0	0
262	FR7	10	F16	1.609	1.504	2.324	0
263	FR7	10	F17	4.992	1.078	0	3.418
264	FR7	10	F18	3.624	0	0	2.526
265	FR7	10	F19	1.846	1.293	0	0
266	FR7	10	F20	1.915	0.3091	0	0
267	FR7	10	F21	0	9.142	7.401	0
268	FR7	10	F22	0	5.414	1.315	1.426
269	FR7	10	F23	4.67	2.55	9.023	0
270	FR7	10	F24	0	1.685	0	0
271	FR7	10	F25	0	2.826	0	0
272	FR7	10	F26	0	0.4946	0	0
273	FR7	10	F27	2.138	0.5465	5.764	16.254
274	FR7	10	F28	0	1.792	0	0
275	FR7	10	F29	0	0	2.317	4.437
276	FR7	10	F30	0	1.504	5.961	15.393
277	FR7	10	F32	0	0	2.071	3.215
278	FR7	20	F40	0.7921	0	0	0
279	FR7	20	F41	1.977	0	0	0
280	FR7	20	F42	1.029	0.4598	0	0
281	FR7	20	F43	2.949	0	0	0
282	FR7	20	F44	1.373	0	0	0
283	FR7	20	F45	0.1966	0.3751	0	3.505
284	FR7	20	F46	0.5011	1.176	2.858	0
285	FR7	30	F50	10	2.457	7.599	0
286	FR7	30	F51	20	2.072	0	4.48
287	FR7	30	F52	10	0	0	3.601
288	FR7	30	F53	1.974	0	0	0
289	FR7	30	F54	7.467	0	0.4613	1.343
290	FR7	30	F55	1.377	0	0	0
291	FR7	30	F56	4.011	4.301	1.849	3.385
292	FR7	30	F57	0.8299	0.3877	0	0
293	FR7	30	F58	5.137	0.3953	0	0
294	FR7	30	F59	30	2.18	12.9086	4.911
295	FR7	30	F60	4.027	0.7643	0	0
296	FR7	30	F61	2.373	1.802	0	2.247
297	FR7	30	F62	20	0	0	0
298	FR7	30	F63	6.124	2.28	0	6.366
299	FR7	30	F64	10	9.787	20	15.116
300	FR7	30	F65	8.525	3.775	0	7.072
301	FR7	30	F66	1.116	6.054	7.148	4.929
302	FR7	30	F67	1.24	3.775	0	2.556
303	FR7	30	F68	0	5.547	3.06	0
304	FR7	30	F69	4.312	3.332	0	0
305	FR7	30	F70	0.9589	0	0.4497	0
306	FR7	30	F71	0	0	1.503	0
307	FR7	30	F73	0	0.3882	2.408	0
308	FR7	30	SUP862	0	0	0	3.331
309	FR7	30	SUP863	0	0	6.06	0
310	FR7	40	SUP864	0	0	0	4.495
311	FR7	40	SUP865	0	0	0	1.631
312	FR7	40	SUP866	0	0	0	2.889
313	FR7	40	SUP867	0	0	0	2.283
314	FR7	40	F100	1.529	0	0	0
315	FR7	40	F101	8.532	0	0	0
316	FR7	40	F102	1.848	0	2.199	1.137
317	FR7	40	F103	1.001	0	0	0
318	FR7	40	F104	2.608	0	0	0
319	FR7	40	F105	20	20	30	15.813
320	FR7	40	F106	2.576	1.696	10	18.892
321	FR7	40	F107	1.48	0	2.072	0
322	FR7	40	F108	1.532	0	0.6317	0
323	FR7	40	F109	2.938	0.3156	0	0
324	FR7	40	F110	7.496	0	0	0
325	FR7	40	F111	3.14	0.8546	0	0
326	FR7	40	F112	0	10	0	0
327	FR7	40	F113	0	2.262	0	11.645
328	FR9	0	B10	10	2.355	0	0
329	FR9	0	B11	4.103	3.257	0.3257	0
330	FR9	0	B21	9.646	2.653	9.819	9.547
331	FR9	0	B22	3.69	0	10	6.865
332	FR9	0	B23	0.79	1.266	8.894	0
333	FR9	0	B24	1.938	7.31	3.826	0
334	FR9	0	B25	1.042	0	0	2.661
335	FR9	0	B26	0	0.6716	6.078	0
336	FR9	0	B27	3.313	3.621	5.365	7.221
337	FR9	0	B28	2.048	0.7321	2.3	1.642
338	FR9	0	B4	30	5.273	3.357	14.175
339	FR9	0	B5	7.754	10	10	35.741
340	FR9	0	B6	7.049	9.025	0	0
341	FR9	0	B7	38.723	21.965	50	0
342	FR9	0	B8	9.975	0.8833	0	0
343	FR9	0	B9	9.537	0	0	0
344	FR9	0	SUP868	0	0	0	1.207
345	FR9	0	SUP869	0	0	8.375	6.486
346	FR9	0	SUP870	0	0	18.237	5.729
347	FR9	0	SUP871	0	0	10.898	12.175
348	FR9	0	SUP872	0	0	5.535	0
349	FR9	0	SUP873	0	0	2.404	3.031
350	FR9	0	SUP874	0	0	3.397	3.104
351	FR9	0	SUP875	0	0	1.441	3.193
352	FR9	0	SUP876	0	0	7.13	2.818
353	FR9	10	SUP877	0	0	0	4.7
354	FR9	10	SUP878	0	0	2.217	9.046
355	FR9	10	SUP879	0	0	0	2.029
356	FR9	10	B12	20	0	0	0
357	FR9	10	B13	1.392	0	0	0
358	FR9	10	B14	1.41	0	0	0
359	FR9	10	B15	20	20	10	0
360	FR9	10	B16	1.717	0.7709	4.486	14.24
361	FR9	10	B17	20	0	7.118	10.736
362	FR9	10	B18	30	1.128	0	0
363	FR9	10	B19	9.64	5.058	10.784	23.387
364	FR9	10	B20	10	0	0	0
365	FR9	10	B29	3.598	0	0	0
366	FR9	10	B30	0.7895	0.5551	0	0
367	FR9	10	B31	2.282	1.034	0	3.385
368	FR9	10	B32	1.875	0	20	11.934
369	FR9	10	B33	0	0	2.309	7.963
370	FR9	10	B34	2.507	0	0.5899	2.571
371	FR9	20	B35	1.467	0	0	0
372	FR9	20	B36	40	0.8989	0	4.589
373	FR9	20	B37	4.657	0	10	70.202
374	FR9	20	B38	20	0	0	0
375	FR9	20	B39	4.829	0	0	0
376	FR9	20	B40	2.524	4.716	20	24.744
377	FR9	20	B41	1.923	0	4.205	0
378	FR9	20	B42	2.381	1.019	4.25	0
379	FR9	20	B43	4.902	0	0	0
380	FR9	20	B44	40	2.571	8.9261	12.734
381	FR9	20	B45	3.317	6.02	20	16.652
382	FR9	20	B46	3.573	2.337	4.148	0
383	FR9	20	B47	9.348	10	30	9.286
384	FR9	20	B48	2.342	0	0	0
385	FR9	20	B49	20	0	0	0
386	FR9	20	B50	20	0	0	0
387	FR9	20	B51	0.3544	2.193	20	0
388	FR9	20	B52	0.6902	0	0	0
389	FR9	20	B53	0	0	6.147	0
390	FR9	20	B54	0	0.7205	4.343	2.978
391	FR9	20	B55	3.499	1.958	10.325	10.737
392	FR9	20	B56	0	0	2.13	14.417
393	FR9	20	B57	0	0	0.4739	3.101
394	FR9	20	B58	0	7.279	7.279	0
395	FR9	20	B59	0	0	2.983	3.176
396	FR9	20	SUP880	2.128	0	0	0
397	FR9	20	SUP881	0	0	4.053	0
398	FR9	20	SUP882	0	0	0	4.913
399	FR9	20	SUP883	0	0	0	2.194
400	FR9	20	SUP884	0	0	0	1.124
401	FR9	20	SUP885	0	0	0	1.136
402	FR9	20	SUP886	0	0	0	1.441
403	FR9	20	SUP887	2.971	0	0	3.262
404	FR9	20	SUP888	0	0	1.219	4.763
405	FR9	20	SUP889	0	0	0	3.673
406	FR9	20	SUP890	0	0	0	1.897
407	FR9	20	SUP891	2.818	0	0	0
408	FR9	20	SUP892	0	0	0	9.201
409	FR9	20	SUP893	0	0	0	1.026
410	FR9	20	SUP894	0	0	2.3	3.71
411	FR9	20	SUP895	0	0	0	1.75
412	FR9	20	SUP896	0	0	0	2.55
413	FR9	30	SUP897	0	0	1.771	2.985
414	FR9	30	SUP898	0	0	0	5.128
415	FR9	30	SUP899	0	0	0	1.557
416	FR9	30	SUP900	0	0	0	1.879
417	FR9	30	SUP901	0	0	0	1.34
418	FR9	30	SUP902	0	0	0	1.623
419	FR9	30	SUP903	0	0	0	2.149
420	FR9	30	SUP904	0	0	0	1.683
421	FR9	30	SUP905	0	0	0	1.812
422	FR9	30	SUP906	0	0	1.66	1.301
423	FR9	30	SUP907	0	0	1.496	18.228
424	FR9	30	SUP908	0	0	0	3.138
425	FR9	30	B100	30	0	0	0
426	FR9	30	B101	110	6.045	9.808	0
427	FR9	30	B102	6.023	0	0	0
428	FR9	30	B103	5.544	0	0	0
429	FR9	30	B104	40	0	30	0
430	FR9	30	B105	10	0	0	0
431	FR9	30	B106	9.63	10	0	18.353
432	FR9	30	B107	7.369	0	0	0
433	FR9	30	B108	80	2.612	5.456	0
434	FR9	30	B109	50	0	0	0
435	FR9	30	B110	40	0	0	0
436	FR9	30	B111	20	0	0	0
437	FR9	30	B112	30	0	0	0
438	FR9	30	B113	10	0	0	0
439	FR9	30	B114	20	0	0	0
440	FR9	30	B115	7.85	0	2.512	0
441	FR9	30	B116	50	0	2.933	0
442	FR9	30	B118	0	0	2.858	1.879
443	FR9	30	B60	20	0	0	0
444	FR9	30	B61	9.366	0	0	0
445	FR9	30	B62	2.365	0	0	0
446	FR9	30	B63	0	0	6.45	1.78
447	FR9	30	B64	0	0	0.7013	0
448	FR9	30	B65	0	0	0.8031	0
449	FR9	30	B66	0	0	0.6383	0
450	FR9	30	B67	0	0	1.222	0
451	FR9	30	B68	0	0	3.07	0
452	FR9	40	B69	20	0	0	6.912
453	FR9	40	B70	5.04	0	12.49	22.929
454	FR9	40	B71	0	0	3.053	0
455	FR9	40	B72	20	0	10	17.532
456	FR9	40	SUP909	7.027	0	0	30.258
457	FR9	40	SUP910	29.807	0	2.561	20.854
458	FR9	40	SUP911	4.359	0	24.258	0
459	FR9	40	SUP912	8.176	0	2.508	0
460	FR9	40	SUP913	0	0	12.356	0
461	FR9	40	SUP914	0	0	13.768	12.778
462	FR9	40	SUP915	0	0	10.945	19.097
463	FR9	40	SUP916	0	0	0	3.162
464	FR9	40	SUP917	0	0	0	1.349
465	FR9	40	SUP918	0	0	0	5.135
466	FR9	40	SUP919	0	0	0	3.07
467	FR3	5	SUP143	16.631	0	0	0
468	FR3	5	SUP144	15.856	0	0	0
469	FR3	5	SUP145	10.131	0	0	1.31
470	FR3	5	SUP146	2.465	3.258	15.118	4.203
471	FR3	5	SUP147	1.043	0	1.577	0
472	FR3	5	SUP148	2.387	0	0	0
473	FR3	5	SUP149	9.416	0	0	0
474	FR3	5	SUP150	33.098	7.215	16.838	12.935
475	FR3	5	SUP151	1.26	0	0	0
476	FR3	5	SUP152	1.899	0	0	0
477	FR3	5	SUP153	9.623	0	0	0
478	FR3	5	SUP154	4.328	1.294	4.635	5.145
479	FR3	5	SUP155	1.154	0	0	0
480	FR3	5	SUP156	2.024	0	0	0
481	FR3	5	SUP157	69.614	8.267	6.444	3.99
482	FR3	5	SUP158	2.094	0	6.753	3.545
483	FR3	5	SUP159	13.895	0	0	0
484	FR3	5	SUP160	15.538	0	0	0
485	FR3	5	SUP161	1.476	7.486	0	0
486	FR3	5	SUP164	2.786	6.157	3.129	1.466
487	FR3	5	SUP165	0	0	4.089	0
488	FR3	5	SUP166	0	0	1.112	0
489	FR3	5	SUP167	0	0	2.926	5.998
490	FR3	5	SUP168	0	0	6.102	7.701
491	FR3	5	SUP169	0	0	7.78	5.878
492	FR3	5	SUP170	0	0	1.301	3.98
493	FR3	5	SUP171	0	0	3.934	3.94
494	FR3	5	SUP172	0	0	0.971	0
495	FR3	5	SUP804	0	0	1.033	3.032
496	FR9	5	SUP1	5.58	11.157	1.896	1.408
497	FR9	5	SUP2	2.744	0	2.168	2.085
498	FR9	5	SUP3	10.201	6.255	8.691	10.408
499	FR9	5	SUP4	2.132	0	2.579	6.47
500	FR9	5	SUP5	2.301	0	4.4	0
501	FR9	5	SUP6	7.54	6.238	27.868	33.432
502	FR9	5	SUP7	10.148	2.031	0	0
503	FR9	5	SUP8	25.982	31.095	46.805	34.115
504	FR9	5	SUP9	0	3.322	10.872	0
505	FR9	5	SUP10	5.907	0	7.145	2.354
506	FR9	5	SUP11	0	0	1.842	2.488
507	FR9	5	SUP12	0	0	5.253	0
508	FR9	5	SUP13	0	0	1.145	35.713
510	FR9	5	SUP15	0	0	1.535	2.325
511	FR9	5	SUP920	0	0	0	1.846
512	FR9	5	SUP921	0	0	0	1.65
513	FR9	5	SUP922	0	0	0	7.56
514	FR9	5	SUP923	0	0	0	6.972
515	FR9	15	SUP924	0	0	0	3.712
516	FR9	15	SUP16	3.041	1.145	7.443	10.652
517	FR9	15	SUP17	2.495	0.53	0	0
518	FR9	15	SUP18	18.188	0	0	0
519	FR9	15	SUP19	11.645	0	0	0
520	FR9	15	SUP20	2.182	0	0	0
521	FR9	15	SUP21	12.675	0	2.821	0
522	FR9	15	SUP22	141.243	31.363	136.969	69.55
523	FR9	15	SUP23	6.373	0	0	0
524	FR9	15	SUP24	2.969	0	0	6.899
525	FR9	15	SUP25	3.467	2.256	4.911	3.929
526	FR9	15	SUP26	2.898	0	0	0
527	FR9	15	SUP27	4.829	3.045	0	0
528	FR9	15	SUP28	6.732	0	0	0
529	FR9	15	SUP29	16.966	0	0.524	6.589
530	FR9	15	SUP30	5.185	0	0	0
531	FR9	15	SUP31	17.449	0	12.962	5.911
532	FR9	15	SUP32	1.726	0	0	0
533	FR9	15	SUP33	1.945	1.468	10.396	2.14
534	FR9	15	SUP34	37.854	0	0	0
535	FR9	15	SUP35	15.63	1.726	0	0
536	FR9	15	SUP36	6.526	0	0.753	1.349
537	FR9	15	SUP37	26.818	9.056	0	0
538	FR9	15	SUP38	7.149	0	5.694	4.725
539	FR9	15	SUP39	5.757	0	0	0
540	FR9	15	SUP40	11.664	8.802	0	21.613
541	FR9	15	SUP41	2.524	3.27	5.537	0
542	FR9	15	SUP42	0	4.445	0	0
543	FR9	15	SUP43	18.849	17.208	27.605	2.872
544	FR9	15	SUP44	0.843	0.599	24.404	32.765
545	FR9	15	SUP45	1.173	3.751	12.222	4.934
546	FR9	15	SUP46	2.042	0	2.642	0
547	FR9	15	SUP48	1.222	0	10.155	9.643
548	FR9	15	SUP47	0	0	1.728	2.686
549	FR9	15	SUP49	5.44	0	1.193	9.285
550	FR9	15	SUP50	0	0	15.762	18.763
551	FR9	15	SUP51	2.77	9.304	16.804	13.882
552	FR9	15	SUP52	2.518	0	0	0
553	FR9	15	SUP53	19.266	7.256	2.911	0
554	FR9	15	SUP54	15.774	0	4.693	0
555	FR9	15	SUP55	0	0	10.083	0
556	FR9	15	SUP56	0	0	5.413	5.505
557	FR9	15	SUP57	0	0	8.439	3.377
558	FR9	15	SUP58	0	0	0.802	0
569	FR9	25	SUP59	53.598	0	0.709	1.668
570	FR9	25	SUP60	10.226	1.938	0	0
571	FR9	25	SUP61	0.883	0	16.117	31.212
572	FR9	25	SUP62	2.279	4.098	18.961	14.374
573	FR9	25	SUP63	0.928	0	7.608	8.272
574	FR9	25	SUP64	7.749	3.613	19.117	14.02
575	FR9	25	SUP65	3.028	0	0	0
576	FR9	25	SUP66	8.215	0	0	0
577	FR9	25	SUP67	7.481	0	0	0
578	FR9	25	SUP68	5.437	0	0	0
579	FR9	25	SUP69	2.071	0	0	0
580	FR9	25	SUP70	0.961	1.73	3.728	3.707
581	FR9	25	SUP71	0	0	10.372	0
582	FR9	25	SUP72	0	0	1.944	3.398
583	FR9	25	SUP73	0	0	14	0
584	FR9	25	SUP74	0	0	7.547	1.65
585	FR9	25	SUP75	0	0	5.488	2.282
586	FR9	25	SUP76	0	0	4.17	0
587	FR9	25	SUP77	0	0	6.928	0
588	FR9	25	SUP78	0	0	5.154	8.818
589	FR9	25	SUP79	0.35	0	5.55	4.725
590	FR9	25	SUP80	0	0	3.892	3.078
591	FR9	25	SUP81	0.335	0	14.672	0
592	FR9	25	SUP82	0	0	4.419	2.362
593	FR9	25	SUP83	0	0	1.938	0
594	FR9	25	SUP84	0	0	3.318	5.08
595	FR9	25	SUP85	0	0	4.931	3.412
596	FR9	25	SUP86	0.427	0	21.601	21.685
597	FR9	25	SUP87	0	0	0.613	0
598	FR9	25	SUP88	1.823	0	6.018	0
599	FR9	25	SUP925	0	0	0	17.19
600	FR9	25	SUP926	0	0	0	3.535
601	FR9	25	SUP927	0	0	2.101	3.376
602	FR9	25	SUP928	0	0	0	2.027
603	FR9	25	SUP929	0	0	0	2.557
604	FR9	25	SUP930	0	0	0	1.675
605	FR9	35	SUP931	0	0	0	1.022
606	FR9	35	SUP932	0	0	0	1.524
607	FR9	35	SUP933	0	0	0	2.231
608	FR9	35	SUP934	0	0	0	5.12
609	FR9	35	SUP935	0	0	0	2.636
610	FR9	35	SUP936	0	0	0	1.931
611	FR9	35	SUP937	0	0	0	2.07
612	FR9	35	SUP938	0	0	0	1.159
613	FR9	35	SUP939	0	0	0	1.018
614	FR9	35	SUP940	0	0	0	4.42
615	FR9	35	SUP941	0	0	0	1.956
616	FR9	35	SUP942	0	0	0	2.3
617	FR9	35	SUP943	0	0	0	5.219
618	FR9	35	SUP944	0	0	0	9.245
619	FR9	35	SUP945	0	0	0	1.332
620	FR9	35	SUP89	114.496	0	0	0
621	FR9	35	SUP90	25.674	0	0	0
622	FR9	35	SUP91	44.842	0	0	0
623	FR9	35	SUP92	34.103	0	0	0
624	FR9	35	SUP93	12.484	0	0	0
625	FR9	35	SUP94	14.115	0	0	0
626	FR9	35	SUP95	9.99	0	11.707	9.418
627	FR9	35	SUP96	17.089	0	0	0
628	FR9	35	SUP97	33.948	0	0	3.847
629	FR9	35	SUP98	4.015	0	0	0
630	FR9	35	SUP99	1.808	0	0	0
631	FR9	35	SUP100	1.387	0	0	0
632	FR9	35	SUP101	18.707	0	0	0
633	FR9	35	SUP102	3.692	0	0	1.635
634	FR9	35	SUP103	30.2	0	0	0
635	FR9	35	SUP104	20.294	8.833	0	0
636	FR9	35	SUP105	7.542	0	0	0
637	FR9	35	SUP106	84.403	0	0	0
638	FR9	35	SUP107	8.205	7.557	16.232	9.551
639	FR9	35	SUP108	0	3.334	0	0
640	FR9	35	SUP109	0	0	0	0
641	FR9	35	SUP110	0	0	6.131	9.483
642	FR9	35	SUP111	0	0	9.42	0
643	FR9	35	SUP112	0	0	7.03	0
644	FR9	35	SUP113	0	0	3.401	12.077
645	FR9	45	SUP114	40.304	0	0	0
646	FR9	45	SUP115	49.591	0	0	0
647	FR9	45	SUP116	2.331	0	0	0
648	FR9	45	SUP117	7.438	0	0	0
649	FR9	45	SUP118	57.969	0	0	0
650	FR9	45	SUP119	86.538	0	0	0
651	FR9	45	SUP120	8.478	0	0	0
652	FR9	45	SUP121	18.593	0	0	0
653	FR9	45	SUP122	11.13	0	0	4.582
654	FR9	45	SUP123	24.39	0	0	0
655	FR9	45	SUP124	38.967	0	0	0
656	FR9	45	SUP125	5.382	0	0	0
657	FR9	45	SUP126	6.635	0	0	0
658	FR9	45	SUP127	33.05	0	0	0
659	FR9	45	SUP128	14.206	0	0	0
660	FR9	45	SUP129	29.995	0	5.055	16.85
661	FR9	45	SUP130	15.58	0	0	0
662	FR9	45	SUP131	1.489	0	0	0
663	FR9	45	SUP132	5.424	0	0	0
664	FR9	45	SUP133	7.197	0	0	0
665	FR9	45	SUP134	26.799	0	0	0
666	FR9	45	SUP135	4.959	0	0	1.964
667	FR9	45	SUP136	27.459	0	0	0
668	FR9	45	SUP137	17.504	0	2.828	2.66
669	FR9	45	SUP138	26.868	0	0	0
670	FR9	45	SUP139	1.211	0	0	0
671	FR9	45	SUP140	4.665	0	0	0
672	FR9	45	SUP141	0	0	1.08	0
673	FR9	45	SUP142	0	0	0.887	0
674	FR9	45	SUP946	0	0	0	2.821
675	FR3	15	SUP200	3.255	4.408	1.744	0
676	FR3	15	SUP201	2.171	3.885	5.552	8.463
677	FR3	15	SUP202	20.438	22.437	14.611	9.637
678	FR3	15	SUP203	5.966	2.272	7.082	13.083
679	FR3	15	SUP204	7.157	0	0	0
680	FR3	15	SUP205	23.982	0	0	0
681	FR3	15	SUP206	12.708	0	0	4.547
682	FR3	15	SUP207	27.53	23.578	39.816	5.072
683	FR3	15	SUP208	0.957	0	0	0
684	FR3	15	SUP209	5.757	0	0	0
685	FR3	15	SUP210	11.858	2.227	11.974	8.503
686	FR3	15	SUP211	1.709	2.034	16.535	0
687	FR3	15	SUP212	5.215	0	0	0
688	FR3	15	SUP213	6.745	3.618	27.049	4.881
689	FR3	15	SUP214	58.186	23.006	11.09	35.457
690	FR3	15	SUP215	1.46	0	0	0
691	FR3	15	SUP216	1.738	0	0	0
692	FR3	15	SUP217	1.563	0	0	0
693	FR3	15	SUP218	0.956	0.279	2.171	1.837
694	FR3	15	SUP219	1.387	0	0	0
695	FR3	15	SUP221	34.585	4.363	9.072	8.053
696	FR3	15	SUP222	8.236	1.34	9.557	32.591
697	FR3	15	SUP223	49.189	14.08	42.07	7.463
698	FR3	15	SUP224	28.043	17.63	6.099	0
699	FR3	15	SUP225	6.599	2.481	0	0
700	FR3	15	SUP226	5.268	2.837	3.335	1.404
701	FR3	15	SUP227	0.627	0	0	0
702	FR3	15	SUP228	1.405	0	0	1.039
703	FR3	15	SUP229	5.474	1.806	4.697	0
704	FR3	15	SUP230	3.059	0	0	0
705	FR3	15	SUP231	8.741	2.438	0	0
706	FR3	15	SUP232	35.487	2.337	0	0
707	FR3	15	SUP233	3.79	7.384	0	0
708	FR3	15	SUP234	1.19	7.423	29.223	9.422
709	FR3	15	SUP235	0	0	3.4	6.911
711	FR3	15	SUP237	0	0	3.357	5.589
712	FR3	15	SUP238	0	0	1.826	2.597
713	FR3	15	SUP239	0	0	0.543	1.227
714	FR3	15	SUP240	0	0	0	1.917
715	FR3	15	SUP241	0	0	0	1.75
716	FR3	15	SUP242	0	0	0	3.561
717	FR3	15	SUP243	0	0	0	0.777
718	FR3	15	SUP244	0	0	1.562	5.024
719	FR3	15	SUP245	0	0	0	0.908
720	FR3	25	SUP246	3.037	0	0	0
721	FR3	25	SUP247	23.874	0	6.822	13.706
722	FR3	25	SUP248	42.523	0	6.936	4.15
723	FR3	25	SUP249	3.542	0	0	0
724	FR3	25	SUP250	6.966	0	0	6.686
725	FR3	25	SUP251	100.046	6.095	8.594	9.806
726	FR3	25	SUP252	4.981	0	0	0
727	FR3	25	SUP253	1.38	1.664	3.787	1.996
728	FR3	25	SUP254	2.65	0	0	0
729	FR3	25	SUP255	14.521	1.833	0	2.019
730	FR3	25	SUP256	15.578	2.538	0	0
731	FR3	25	SUP257	2.95	0	0	0
732	FR3	25	SUP258	14.993	0	0	0
733	FR3	25	SUP259	0	0	1.013	2.134
734	FR3	25	SUP260	0	0	0.845	1.301
736	FR3	25	SUP262	0	0	0.929	0.875
737	FR3	25	SUP263	0	0	2.846	3.628
738	FR3	25	SUP264	0	0	2.913	0
739	FR3	25	SUP265	2.031	0	2.361	0
740	FR3	25	SUP266	0	2.793	10.751	17.251
741	FR3	25	SUP267	0	0	4.066	0
742	FR3	25	SUP268	51.305	4.571	N/A	5.619
743	FR3	25	SUP269	0	0	0	1.59
744	FR3	25	SUP270	0	0	0	0.666
745	FR3	35	SUP271	63.819	9.342	20.846	34.289
746	FR3	35	SUP272	8.65	3.877	30.032	3.5
747	FR3	35	SUP273	2.51	2.69	0	0
748	FR3	35	SUP274	2.489	2.875	12.731	1.82
749	FR3	35	SUP275	3.522	0	0	0
750	FR3	35	SUP276	4.335	3.144	0	0
751	FR3	35	SUP277	4.066	0	0	0
752	FR3	35	SUP278	1.677	0	0	0
753	FR3	35	SUP279	288.577	20.117	87.257	31.077
754	FR3	35	SUP280	9.788	10.834	13.676	0
755	FR3	35	SUP281	24.786	3.573	5.419	39.025
756	FR3	35	SUP282	82.09	28.388	48.686	11.552
757	FR3	35	SUP283	171.78	25.267	62.961	35.714
758	FR3	35	SUP284	2.784	1.167	0	0
759	FR3	35	SUP285	17.127	5.922	7.453	0
760	FR3	35	SUP286	3.537	0	0	0
761	FR3	35	SUP287	1.347	0	0	0
762	FR3	35	SUP288	1.377	0	0	0
763	FR3	35	SUP289	2.544	0	0	0
764	FR3	35	SUP290	0	2.231	6.766	1.915
765	FR3	35	SUP291	0	1.146	0	0
766	FR3	35	SUP292	1.82	6.855	22.601	8.175
767	FR3	35	SUP293	0	1.437	9.66	5.47
768	FR3	35	SUP294	0.743	1.687	4.817	3.998
769	FR3	35	SUP295	0	1.195	0	0
770	FR3	35	SUP296	0	0	0.887	0
771	FR3	35	SUP297	0	0	3.338	0
772	FR3	35	SUP298	0	0	0.956	0
773	FR3	35	SUP299	0	0	3.094	4.671
775	FR3	35	SUP301	1.281	0	3.084	5.314
776	FR3	35	SUP302	0	0	0	3.366
777	FR3	40	SUP303	5.435	0	0	0
778	FR3	40	SUP304	6.23	0	0	0
779	FR3	40	SUP305	25.522	0	0	0
780	FR3	40	SUP306	17.261	0	7.283	0
781	FR3	40	SUP307	53.054	6.065	9.944	11.912
782	FR3	40	SUP308	4.112	0	0	0.698
783	FR3	40	SUP309	1.043	0	2.835	0
784	FR3	40	SUP310	0.921	0	0	3.268
785	FR3	40	SUP315	4.519	3.896	8.544	18.374
786	FR3	40	SUP311	16.447	0	4.176	7.573
787	FR3	40	SUP312	135.192	10.195	0	0
788	FR3	40	SUP313	16.21	0	4.299	26.103
789	FR3	40	SUP314	49.57	0	10.842	0
790	FR3	40	SUP316	452.758	41.187	56.218	23.744
791	FR3	40	SUP317	6.921	0	14.276	7.462
792	FR3	40	SUP318	26.797	0	0	0
793	FR3	40	SUP319	1.958	0	2.776	3.696
794	FR3	40	SUP320	3.668	2.951	0	0
795	FR3	40	SUP321	14.908	4.425	3.911	0
796	FR3	40	SUP322	5.234	0	0	0
797	FR3	40	SUP323	33.558	0	0	0
798	FR3	40	SUP324	3.829	0	0	0
799	FR3	40	SUP325	17.778	0	9.042	1.979
800	FR3	40	SUP326	18.857	6.676	10.212	3.501
801	FR3	40	SUP327	72.895	25.952	10.467	1.911
802	FR3	40	SUP328	8.747	0	0	0
803	FR3	40	SUP329	0	2.227	5.507	0
804	FR3	40	SUP330	0	0	4.314	0
805	FR3	40	SUP331	0	0	4.332	0
806	FR3	40	SUP332	0	0	6.112	6.72
807	FR3	40	SUP333	0	0	2.161	6.32
808	FR3	40	SUP334	0	0	0	4.36
809	FR3	40	SUP335	0	0	0	2.381
810	FR3	40	SUP336	0	0	0	1.132
811	FR3	40	SUP337	0	0	0	1.646
812	FR3	40	SUP338	0	0	0	2.462
813	FR3	45	SUP339	6.686	0	0	0
814	FR3	45	SUP340	62.676	0	3.117	2.577
815	FR3	45	SUP342	48.108	16.061	22.708	11.391
816	FR3	45	SUP343	5.155	0	0	0
817	FR3	45	SUP344	11.294	0	0	0
818	FR3	45	SUP345	6.397	4.514	8.871	0
819	FR3	45	SUP346	2.554	0	0	0
820	FR3	45	SUP347	47.43	1.194	10.312	5.073
821	FR3	45	SUP348	5.808	0	0	2.03
822	FR3	45	SUP349	31.649	0	0	1.181
823	FR3	45	SUP350	3.591	5.625	2.969	1.093
824	FR3	45	SUP351	0.99	0	1.782	0
825	FR3	45	SUP352	9.858	1.594	0	0
826	FR3	45	SUP353	36.952	0	13.69	6.555
827	FR3	45	SUP354	2.376	0	0	0
828	FR3	45	SUP355	11.496	6.935	0	0
829	FR3	45	SUP356	141.27	11.572	5.52	11.65
830	FR3	45	SUP357	3.813	0	0	0
831	FR3	45	SUP358	114.995	14.307	66.145	35.581
832	FR3	45	SUP359	1.941	1.818	11.364	1.345
833	FR3	45	SUP360	55.115	22.282	0	0
834	FR3	45	SUP361	15.058	8.411	0	0
835	FR3	45	SUP362	2.565	0.977	0	0
836	FR3	45	SUP363	4.177	2.135	0	0
837	FR3	45	SUP364	3.312	0	0	0
838	FR3	45	SUP365	4.343	0	0	0
839	FR3	45	SUP366	28.488	10.674	4.036	1.416
840	FR3	45	SUP367	1.622	0	3.842	4.161
841	FR3	45	SUP368	26.551	0	2.965	4.774
842	FR3	45	SUP369	1.733	0	0	0
843	FR3	45	SUP370	4.703	0	0	0
844	FR3	45	SUP371	1.015	1.011	0.984	0.68
845	FR3	45	SUP372	2.074	0	0	0
846	FR3	45	SUP373	16.575	0	0	0
847	FR3	45	SUP374	2.855	0	0	0
848	FR3	45	SUP375	1.554	1.863	0	0
849	FR3	45	SUP376	7.556	0	0	0
850	FR3	45	SUP377	5.792	0	0	0
851	FR3	45	SUP378	44.764	7.774	4.948	0
852	FR3	45	SUP379	39.999	6.641	11.513	6.761
853	FR3	45	SUP380	1.563	1.657	5.209	3.947
854	FR3	45	SUP381	3.031	0	0	0
855	FR3	45	SUP382	1.067	0	0	0
856	FR3	45	SUP383	1.205	3.945	0	1.923
857	FR3	45	SUP384	0	0	1.771	0
858	FR3	45	SUP385	0	0	2.692	1.723
859	FR3	45	SUP386	0	0	3.987	0
860	FR3	45	SUP387	0	0	0.927	1.07
861	FR3	45	SUP388	0	0	0	1.883
862	FR3	45	SUP389	0	0	1.894	2.578
863	FR3	45	SUP390	0	0	0	1.633
864	FR3	45	SUP391	0	0	0	3.636
865	FR5	5	SUP392	9.576	0	0	0
866	FR5	5	SUP393	10.258	1.745	0	0
867	FR5	5	SUP394	4.353	1.032	2.911	0.938
868	FR5	5	SUP395	4.985	2.701	3.712	0
869	FR5	5	SUP396	1.445	0	0	0
870	FR5	5	SUP397	6.223	0	0	0
871	FR5	5	SUP398	4.384	0	3.269	1.302
872	FR5	5	SUP399	5.317	0	0	3.448
873	FR5	5	SUP400	1.248	0	0	0
874	FR5	5	SUP401	3.461	2.176	1.301	0
875	FR5	5	SUP402	3.052	2.171	8.135	0
876	FR5	5	SUP403	0	0	8.041	0
877	FR5	5	SUP404	0	0	5.287	0
878	FR5	5	SUP405	1.595	1.501	3.079	0
879	FR5	5	SUP406	0	0	1.079	1.625
880	FR5	5	SUP407	0	0	7.436	0
881	FR5	5	SUP408	0	0	8.97	0
882	FR5	5	SUP409	0	0	3.63	0
883	FR5	5	SUP410	0	0	4.852	0
884	FR5	5	SUP411	0	0	3.512	0
885	FR5	5	SUP412	0	0	3.151	2.682
886	FR5	5	SUP413	0	0	2.102	0
887	FR5	5	SUP414	0	0	1.983	0
888	FR5	5	SUP415	0	0	2.52	0
889	FR5	5	SUP416	0	0	1.194	1.633
890	FR5	5	SUP417	0	0	0	1.783
891	FR5	5	SUP418	0	0	5.543	7.966
892	FR5	5	SUP419	0	0	2.269	1.921
893	FR5	5	SUP420	0	0	0	5.032
894	FR5	5	SUP421	0	0	0	3.04
895	FR5	5	SUP422	0	0	0	1.469
896	FR5	15	SUP423	3.641	0	0	0
897	FR5	15	SUP424	7.397	2.852	11.572	10.239
898	FR5	15	SUP425	8.579	6.893	0	0
899	FR5	15	SUP426	6.819	15.829	0	0
900	FR5	15	SUP427	12.99	1.206	0	0
901	FR5	15	SUP428	12.047	0	0	0
902	FR5	15	SUP429	9.362	26.242	8.8	4.356
903	FR5	15	SUP430	34.673	0	0	0
904	FR5	15	SUP431	4.282	0	3.991	0
905	FR5	15	SUP432	9.253	1.003	0	1.288
906	FR5	15	SUP433	15.877	1.693	0	0
907	FR5	15	SUP434	4.3	0	0	0
908	FR5	15	SUP435	1.495	0	0	0
909	FR5	15	SUP436	11.36	0	0	0
910	FR5	15	SUP437	6.26	0	0	0
911	FR5	15	SUP438	4.609	4.174	0	3.718
912	FR5	15	SUP440	1.4	2.352	5.55	3.362
913	FR5	15	SUP441	2.757	1.671	0	0
914	FR5	15	SUP442	0	3.612	0	0
915	FR5	15	SUP443	2.298	0.791	1.939	2.382
916	FR5	15	SUP444	0	0	3.84	3.988
917	FR5	15	SUP445	0	0	4.359	4.676
918	FR5	15	SUP446	0	0	4.794	0
919	FR5	15	SUP447	0	0	3.652	0
920	FR5	15	SUP448	0	0	3.013	8.196
921	FR5	15	SUP449	0	1.233	5.191	0
922	FR5	15	SUP450	0	0	5.752	6.708
923	FR5	15	SUP439	0	1.478	3.838	2.444
924	FR5	15	SUP551	0	0	2.611	0
925	FR5	15	SUP552	0	0	1.7	0
926	FR5	15	SUP553	0	0	3.723	3.741
927	FR5	15	SUP554	0	0	1.34	3.342
928	FR5	15	SUP555	0	0	1.284	4.551
929	FR5	15	SUP556	0	0	0	1.657
930	FR5	15	SUP557	0	0	0	1.191
931	FR5	15	SUP558	0	0	1.431	3.373
932	FR5	15	SUP559	0	0	0	2.347
933	FR5	15	SUP560	0	0	0	1.933
934	FR5	15	SUP561	0	0	0	2.105
935	FR5	15	SUP562	0	0	0	1.698
936	FR5	15	SUP563	0	0	0	2.235
937	FR5	15	SUP564	0	0	1.77	2.861
938	FR5	15	SUP565	0	0	0	1.171
939	FR5	15	SUP566	0	0	0	6.268
940	FR5	15	SUP567	0	0	0	4.8
941	FR5	15	SUP568	0	0	0	3.664
942	FR5	25	SUP569	0	0	0	4.094
943	FR5	25	SUP570	0	0	0	5.991
944	FR5	25	SUP571	0	0	0	1.499
948	FR5	35	SUP575	1.822	14.618	13.877	N/A
949	FR5	35	SUP576	7.482	3.635	0	N/A
950	FR5	35	SUP577	12.951	15.904	21.044	N/A
959	FR5	45	SUP586	4.714	0	0	0
960	FR5	45	SUP587	1.441	0	0	0
961	FR5	45	SUP588	23.437	1.924	3.401	1.639
962	FR5	45	SUP589	2.715	0	0	0
963	FR5	45	SUP590	5.558	0	0	0
964	FR5	45	SUP591	2.347	0	0	0
965	FR5	45	SUP592	4.124	0	0	0
966	FR5	45	SUP593	2.758	2.699	0	0
967	FR5	45	SUP594	2.102	0	0	0
968	FR5	45	SUP595	4.701	0	1.685	4.584
969	FR5	45	SUP596	2.529	0	2.044	1.688
970	FR5	45	SUP597	6.109	0	0	0
971	FR5	45	SUP598	2.792	0	0	0
972	FR5	45	SUP599	11.259	0	3.228	6.248
973	FR5	45	SUP600	46.497	31.392	24.82	0
974	FR5	45	SUP601	22.623	3.245	2.459	0
975	FR5	45	SUP602	13.733	0	0	0
976	FR5	45	SUP603	3.551	0	0	0
977	FR5	45	SUP604	2.045	0	0	0
978	FR5	45	SUP605	2.439	0	1.507	0
979	FR5	45	SUP606	1.244	0	7.738	8.303
980	FR5	45	SUP607	1.613	0	6.187	0
981	FR5	45	SUP608	1.679	0	0	0
982	FR5	45	SUP609	8.556	3.339	0	0
983	FR5	45	SUP611	7.548	10.543	3.167	2.051
984	FR5	45	SUP612	14.844	2.535	0	0
985	FR5	45	SUP613	16.468	0	6.641	0
986	FR5	45	SUP614	11.879	6.558	0	0
987	FR5	45	SUP610	2.853	2.002	2.258	3.008
988	FR5	45	SUP615	2.027	1.794	2.557	0
989	FR5	45	SUP616	3.741	0	0	0
990	FR5	45	SUP617	1.191	0	0	0
991	FR5	45	SUP618	10.099	2.136	16.947	0
992	FR5	45	SUP619	1.623	0	6.317	0
993	FR5	45	SUP620	11.094	4.388	1.942	1.005
994	FR5	45	SUP621	1.231	0	0	0
995	FR5	45	SUP622	16.873	0	0	0
996	FR5	45	SUP623	3.602	4.12	0	0
997	FR5	45	SUP624	9.688	5.886	10.948	8.262
998	FR5	45	SUP625	7.542	0	0	0
999	FR5	45	SUP626	35.006	18.761	6.121	0
1000	FR5	45	SUP627	1.909	0	1.243	0
1001	FR5	45	SUP628	1.039	0	0	0
1002	FR5	45	SUP629	6.92	0	0	0
1003	FR5	45	SUP630	2.698	2.575	0	0
1004	FR5	45	SUP631	2.646	0	0	0
1005	FR5	45	SUP632	9.712	0	0	0
1006	FR5	45	SUP633	1.81	0	0	0
1007	FR5	45	SUP634	2.246	0	0	0
1008	FR5	45	SUP635	29.121	7.195	0	0
1009	FR5	45	SUP636	4.115	0	0	0
1010	FR5	45	SUP637	1.001	1.66	0	0
1011	FR5	45	SUP638	0	3.973	13.387	4.424
1012	FR5	45	SUP639	0	0	3.299	1.022
1013	FR5	45	SUP640	0	0	4.68	3.867
1014	FR5	45	SUP641	0	0	1.595	0
1015	FR5	45	SUP642	0	0	2.568	0
1016	FR5	45	SUP643	0	0	2.626	0
1017	FR5	45	SUP644	0	0	1.122	0
1018	FR5	45	SUP645	0	0	3.935	0
1019	FR5	45	SUP646	0	0	1.666	0
1020	FR5	45	SUP647	0	0	1.486	0
1021	FR5	45	SUP648	0	0	2.05	0
1022	FR5	45	SUP649	0	0	2.556	0
1023	FR5	45	SUP650	0	0	4.858	0
1024	FR5	45	SUP651	0	0	3.23	1.305
1025	FR5	45	SUP652	0	0	2.516	3.669
1026	FR5	45	SUP653	0	0	13.842	4.42
1027	FR5	45	SUP654	0	2.241	5.139	0
1028	FR5	45	SUP655	0	0	2.75	0
1029	FR5	45	SUP656	0	0	2.526	0
1030	FR5	45	SUP657	0	0	3.562	0
1031	FR5	45	SUP658	0	0	2.106	0
1032	FR5	45	SUP659	0	2.061	17.098	15.072
1033	FR5	45	SUP660	0	0	1.972	0
1034	FR5	45	SUP661	0	0	1.964	6.422
1035	FR5	45	SUP662	0	0	6.522	0
1036	FR5	45	SUP663	0	0	3.798	0
1037	FR5	45	SUP664	0	0	1.972	0
1038	FR5	45	SUP665	0	0	0	1.286
1039	FR5	45	SUP666	0	0	0	4.75
1040	FR5	45	SUP667	0	0	0	2.314
1041	FR5	45	SUP668	0	0	0	1.068
1042	FR5	45	SUP669	0	0	1.231	5.341
1043	FR5	45	SUP670	0	0	0	1.715
1044	FR5	45	SUP671	0	0	0	1.157
1045	FR5	45	SUP672	0	0	1.282	3.472
1046	FR5	45	SUP673	0	0	2.632	2.183
1047	FR5	45	SUP674	0	0	0	2.952
1048	FR5	45	SUP675	0	0	0	1.223
1049	FR5	45	SUP676	0	0	1.151	6.022
1050	FR5	40	SUP677	30.864	8.628	0	0
1051	FR5	40	SUP678	2.87	0	0	0
1052	FR5	40	SUP679	1.887	0	0	0
1053	FR5	40	SUP680	41.2	29.262	28.111	0
1054	FR5	40	SUP681	12.712	7.36	0	0
1055	FR5	40	SUP682	1.756	0	0	0
1056	FR5	40	SUP683	2.217	0	0	0
1057	FR5	40	SUP684	6.515	9.91	14.148	0
1058	FR5	40	SUP685	18.184	22.597	0	0
1059	FR5	40	SUP686	27.169	19.36	20.829	2.393
1060	FR5	40	SUP687	4.226	4.901	7.203	1.94
1061	FR5	40	SUP688	5.121	10.791	8.474	0
1062	FR5	40	SUP689	56.251	31.442	14.698	7.877
1063	FR5	40	SUP690	6.39	0	1.125	0
1064	FR5	40	SUP691	4.485	6.981	16.684	3.364
1065	FR5	40	SUP692	6.152	7.133	1.839	0
1066	FR5	40	SUP693	2.648	0	0	0
1067	FR5	40	SUP694	11.845	1.392	6.331	0
1068	FR5	40	SUP695	9.723	8.533	0	0
1069	FR5	40	SUP696	2.229	0	0	0
1070	FR5	40	SUP697	3.009	0	0	0
1071	FR5	40	SUP698	4.334	0	1.904	0
1072	FR5	40	SUP699	4.09	0	0	0
1073	FR5	40	SUP700	6.897	1.495	2.987	0
1074	FR5	40	SUP701	10.425	0	0	2.617
1075	FR5	40	SUP702	5.344	3.691	3.421	1.744
1076	FR5	40	SUP703	1.298	1.975	0	0
1077	FR5	40	SUP704	3.439	5.896	11.24	5.203
1078	FR5	40	SUP705	6.246	0	1.057	1.012
1079	FR5	40	SUP706	4.646	0	0	0
1080	FR5	40	SUP707	19.291	11.968	6.921	0
1081	FR5	40	SUP708	1.125	0	2.31	0
1082	FR5	40	SUP709	1.4	0	0	0
1083	FR5	40	SUP710	1.43	0	0	0
1084	FR5	40	SUP711	0	2.192	0	0
1085	FR5	40	SUP712	0	2.331	44.83	22.762
1086	FR5	40	SUP713	2.174	2.451	0	0
1087	FR5	40	SUP714	0	1.788	0	0
1088	FR5	40	SUP715	0	1.285	0	0
1089	FR5	40	SUP716	0	1.45	4.989	0
1090	FR5	40	SUP717	0	1.177	0	0
1091	FR5	40	SUP718	2.036	0	1.626	0
1092	FR5	40	SUP719	0	1.133	2.268	0
1093	FR5	40	SUP720	0	1.083	5.082	0
1094	FR5	40	SUP721	0	0	3.639	0
1095	FR5	40	SUP722	0	0	1.253	0
1096	FR5	40	SUP723	0	0	27.258	13.808
1097	FR5	40	SUP724	0	0	3.883	2.465
1098	FR5	40	SUP725	0	0	4.455	3.612
1099	FR5	40	SUP726	0	0	2.334	7.684
1100	FR5	40	SUP727	0	3.249	5.72	3.976
1101	FR5	40	SUP728	0	0	5.854	0
1102	FR5	40	SUP729	0	0	1.69	0
1103	FR5	40	SUP730	0	0	1.847	2.174
1104	FR5	40	SUP731	0	0	1.87	1.506
1105	FR5	40	SUP732	0	0	5.806	0
1106	FR5	40	SUP733	0	0	0	1.565
1107	FR5	40	SUP734	0	0	0	1.055
1108	FR5	40	SUP735	0	0	0	3.656
1109	FR7	5	SUP736	2.665	0	0	0
1110	FR7	5	SUP737	5.337	9.914	27.925	34.081
1111	FR7	5	SUP738	3.129	0	5.911	0
1112	FR7	5	SUP739	47.415	6.892	2.166	0
1113	FR7	5	SUP740	5.805	0	4.908	2.52
1114	FR7	5	SUP741	7.341	17.206	13.995	12.646
1115	FR7	5	SUP742	1.511	0	0	0
1116	FR7	5	SUP743	1.017	1.071	0	0
1117	FR7	5	SUP744	0	10.15	0	0
1118	FR7	5	SUP745	0	4.552	0	0
1119	FR7	5	SUP746	0	0	4.16	0
1120	FR7	5	SUP747	0	0	1.993	1.246
1121	FR7	5	SUP748	0	0	3.884	1.707
1122	FR7	5	SUP749	0	0	0	3.493
1123	FR7	5	SUP750	0	0	0	16.17
1124	FR7	5	SUP751	0	0	1.016	1.528
1125	FR7	5	SUP752	0	0	0	1.424
1126	FR7	5	SUP753	0	0	0	3.461
1127	FR7	5	SUP754	0	0	0	1.622
1128	FR7	5	SUP755	0	0	0	2.93
1129	FR7	5	SUP756	0	0	0	2.616
1130	FR7	15	SUP757	9.339	0	0	0
1131	FR7	15	SUP758	11.719	0	0	0
1132	FR7	15	SUP759	17.846	0	0	0
1133	FR7	15	SUP760	4.088	0	0	0
1134	FR7	15	SUP761	28.361	8.539	19.932	5.568
1135	FR7	15	SUP762	10.234	15.55	9.928	0
1136	FR7	15	SUP763	2.811	0	0	0
1137	FR7	15	SUP764	1.443	0	0	0
1138	FR7	15	SUP765	0	0	6.929	11.517
1139	FR7	15	SUP766	0	4.501	10.836	4.867
1140	FR7	25	SUP767	6.058	3.02	4.699	2.706
1141	FR7	25	SUP768	36.936	12.525	20.171	0
1142	FR7	25	SUP769	14.676	1.334	3.692	0
1143	FR7	25	SUP770	3.284	0	0	0
1144	FR7	25	SUP771	11.861	2.951	1.399	0
1145	FR7	25	SUP772	4.825	4.962	0	0
1146	FR7	25	SUP773	4.914	1.843	10.425	0
1147	FR7	25	SUP774	5.016	7.174	3.454	4.758
1148	FR7	25	SUP775	2.895	0	0	0
1149	FR7	25	SUP776	35.908	4.423	9.084	9.871
1150	FR7	25	SUP777	8.869	0	0	0
1151	FR7	25	SUP778	1.678	0	0	0
1152	FR7	25	SUP779	9.825	0	0	0
1153	FR7	25	SUP780	2	0	0	0
1154	FR7	25	SUP781	20.143	0	2.512	0
1155	FR7	25	SUP782	1.837	0	0	0
1156	FR7	25	SUP783	1.279	2.361	1.853	3.864
1157	FR7	25	SUP784	7.728	1.038	5.436	0
1158	FR7	25	SUP785	35.178	11.93	22.707	0
1159	FR7	25	SUP786	3.136	0	0	0
1160	FR7	25	SUP787	0	3.616	7.367	1.306
1161	FR7	25	SUP788	0	1.811	0	0
1162	FR7	25	SUP789	0	1.293	8.55	0
1163	FR7	25	SUP790	0	0	0	3.104
1164	FR7	25	SUP791	0	0	0	1.328
1165	FR7	25	SUP792	0	0	0	1.208
1166	FR7	35	none	0	0	0	0
1167	FR7	45	SUP793	5.071	4.135	0	0
1168	FR7	45	SUP794	33.523	3.219	0	0
1169	FR7	45	SUP795	40.67	1.643	0	0
1170	FR7	45	SUP796	5.674	0	0	0
1171	FR7	45	SUP797	11.551	4.133	0	0
1172	FR7	45	SUP798	5.798	0	0	0
1173	FR7	45	SUP799	12.47	0	0	9.635
1174	FR7	45	SUP800	5.492	0	0	0
1175	FR7	45	SUP801	2.308	0	0	0
1176	FR7	45	SUP802	0	1.375	0	0
1177	FR7	45	SUP803	0	3.108	0	0
1463
1464
1465
1466
1467
1468
1469
1470
1471
1472
1473
1474
1475
1476
1477
1478
1479
1480
1481
1482
1483
1484
1485
1486
1487
1488
1489
1490
1491
1490
1491
1492
1493
1494
1495
1496
1497
1498
1499
1500
1501
1502
1503
1504
1505
1506
1507
1508
1509
1510
1511
1512
1513
1514
1515
1516
1517
1518
1519
1520
1521
1522
1523
1524
1525
1526
1527
1528
1529
1530
1531
1532
1533
1534
1535
1536
1537
1538
1539
1540
1541
1542
1543
1544
1545
1546
1547
1548
1549
1550
1551
1552
1553
1554
1555
1556
1557
1558
1559
1560
1561
1562
1564
1565
1566
1567
1568
1569
1570
1571
1561
1562
1563
1564
1565
1566
1567
1568
1569
1570
1571
1572
1573
1574
1575
1576
1577
1578
1579
1580
1581
1582
1583
1584
1585
1586
1587
1588
1589
1590
