# Supplementary material for: Porites superfusa mortality and recovery from a bleaching event at Palmyra Atoll, USA
Source: PeerJ. 2017 May 2;5:e3204. doi: 10.7717/peerj.3204 (PMC5417065; doi:10.7717/peerj.3204)
Supplement: Supplemental Information 3 [file peerj-05-3204-s003.txt]

################################
#
# Various analysis for P. superfusa data
#
#   - Questions about patterns of survivorship
#   - Descriptions of growth / shrinkage
#
#   - Various items of data handling and summary statistics
#
#       *** Code could have commenting improved (12 June 2015)
#
################################


###
# Statistical To-Do list
#
# 5 June 2015
#
# &x&x&x Calculate number of colonies that disappeared (size = 0) and then reappeared  xxx DONE
#       - This is a precursor to the chapter on cryptic tissues
#       - Operational limits of photographic methods
#
# &x&x&x Partition the growth from 'recruitment' into colony in a new location vs colony in a place with a recent adult death (i.e., a #3, as described in 'with_zero')
#
# &x&x&x ** Check how many 'mortality' events in logistic regression are included because of these colonies **
#              - We don't care about guys that may re-grow later from 'death'. We are defining them operatively as mortality events.
#
# &x&x&x Re-make graphs by site
#
#
# &x&x&x Test for model assumptions of ANCOVA -- residual plots
#
# &x&x&x Repeat ANCOVA using colonies only once  
#
# &x&x&x Test for effects of site as covariate in ANCOVA xxx DONE -- Site is an independent effect (model5)
#
# &x&x&x Perform posthoc to look for which years and which sites are different
#
# &x&x&x Double-check that we set all values <1 to be equal to zero
###


######
# CORE ANALYSIS -- size-dependence of survivorship
######

################################
# Use of logistic regression for P. superfusa data
################################


superfusa = read.csv("PsuperfusaRAW_forR.csv", header = TRUE)


# Flexibility here to decide on the time horizon for survivorship
#   - Select 'start' and 'end' time for consideration of survivorship

time_start = 5      # time point of the first reference -- 2009="5", 2010="6", 2011="7", 2012="8"
time_start = 8     # time point of the last reference -- 2009="5", 2010="6", 2011="7", 2012="8"

n = dim(superfusa)[1]

# Coding for survivorship options across defined time window
#    live = 1 / die = 0              Colony was above min_size at 'start' and at 'end'  ("survivor")
#    live = 0 / die = 1              Colony was above min_size at 'start' and below min_size at 'end'  ("dead")
#    live = 0 / die = 0              Colony was below min_size at 'start' and at 'end'  ("not present or considered in this time window")


survivors = array(NA,c(n,3),dimnames=list(c(1:n),c("size","live","die")))   # "size" defined as size at time_start


# Minimum size indicating that any colony reported as smaller than this is considered not reliable data and reported as 0-size
min_size = 1


for (i in 1:n) {

  survivors[i,1] = superfusa[i,time_start]

  if(is.na(sum(superfusa[i,5:8]))==FALSE) {

    if(superfusa[i,time_start] >= min_size) {

      if(superfusa[i,time_end] >= min_size) {
        survivors[i,2] = 1
        survivors[i,3] = 0
        }

      else {
        survivors[i,2] = 0
        survivors[i,3] = 1
        }
      }

    else {   # Analysis focuses on mortality, and thus new recruits are not involved statistically
      survivors[i,2] = 0
      survivors[i,3] = 0v
      }
    }

  else {
    survivors[i,2] = 0
    survivors[i,3] = 0
    }
  }


# Creating a one-dimensional vector with colony-specific codes of survival
#   1  = survival over time window
#   0  = death over time window
#   NA = not considered over time window (i.e., new recruit or not present in either time period)

temp_surv = array(NA, n) 
for (i in 1:n) {
  if (survivors[i,2] + survivors[i,3] > 0) {
    temp_surv[i] = survivors[i,2]
    }
  }

# Visualizing survival fate as a function of starting size
plot(temp_surv ~ survivors[,1])


# Logistic regression model (using 'binomial' link function)
#   *** Two versions of data entry tried in a effort to better understand function glm()
#   ***   - Should produce identical statistical output
#   ***   - First version can handle non-binary input data (e.g., each replicate could have multiple binary trials reported)
#   ***   - Second version used only binary input data (i.e., each datum is '0' or '1' as a single coin flip)

y = cbind(survivors[,2], survivors[,3])
model = glm(y ~ survivors[,1], binomial)

y2 = temp_surv
model2 = glm(y2 ~ survivors[,1], binomial)


summary(model)
summary(model2)


# Graphical output -- best-fit model parameters and raw data across size

model_intercept = model$coefficients[1]
model_slope = model$coefficients[2]

max_size = max(superfusa[,time_start], na.rm=TRUE)
size = seq(0,max_size,by=1)

log_odds_ratio = model_slope*size + model_intercept
prob_s = exp(log_odds_ratio) / (1 + exp(log_odds_ratio))

plot(size, prob_s, ylim=c(0,1))
points(survivors[,2] ~ survivors[,1], col="red")


####################
# END logistic regression of size vs survivorship
####################


###
# Relationship between changes across years
###

n = dim(superfusa)[1]


# 'deltaXXYY' arrays report the proportional change in area of survivors and non-recruits
#    - reported as the difference of  ln( area_tZ ) values, which is equivalent to  ln( area_t1 / area_t0 )
#    - presents patterns of proportional area change (e.g., colony 1 reduced to 45% of original size [or more accurately ln(0.45) of original size])

delta0910 = array(NA,n)
delta1011 = array(NA,n)
delta1112 = array(NA,n)


# 'abs_deltaXXYY' arrays report the absolute change in area of all colonies, independent of fate
#    - reported as the difference of area in units of cm^2
#        * recruits are reported as the size of the recruit (which is the size of the recruit minus 0, since nothing was there before)
#        * dying colonies are reported as the negative of the size of the original colony (0 minus size of original colony)

# Report changes in area (absolute delta) as well as the 'fate' associated (t is time and x is size)
#    fate = 1   True recruit         [t-1, x-1=0;  t0, x0=0; t1, x1>0]
#    fate = 2   Resurrected recruit  [t-1, x-1>0;  t0, x0=0; t1, x1>0]
#    fate = 3   Growth               [t-1, x-1>=0; t0, x0>0; t1, x1>x0]
#    fate = 4   Shrink               [t-1, x-1>=0; t0, x0>0; t1, x1<x0]
#    fate = 5   Death                [t-1, x-1>=0; t0, x0>0; t1, x1=0]

abs_delta0910 = array(NA,c(n,2),dimnames=list(c(1:n),c("change_in_size(cm^2)","fate")))
abs_delta1011 = array(NA,c(n,2),dimnames=list(c(1:n),c("change_in_size(cm^2)","fate")))
abs_delta1112 = array(NA,c(n,2),dimnames=list(c(1:n),c("change_in_size(cm^2)","fate")))


# Minimum size indicating that any colony reported as smaller than this is considered not reliable data and reported as 0-size
min_size = 1

for (i in 1:n) {

  if(is.na(sum(superfusa[i,5:8]))==FALSE) {


    # For time period 2009-2010

    if(superfusa[i,5] > min_size && superfusa[i,6] > min_size) {
      delta0910[i] = log(superfusa[i,6])-log(superfusa[i,5])

      abs_temp = superfusa[i,6]-superfusa[i,5]

      # Fate 3
      if(abs_temp >= 0)  abs_delta0910[i,] = c(abs_temp,3)
      # Fate 4
      if(abs_temp < 0)  abs_delta0910[i,] = c(abs_temp,4)

      }

    if(superfusa[i,5] > min_size && superfusa[i,6] < min_size) {

      abs_temp = (-1)*superfusa[i,5]

      # Fate 5
      abs_delta0910[i,] = c(abs_temp,5)

      }

    if(superfusa[i,5] < min_size && superfusa[i,6] > min_size) {

      abs_temp = superfusa[i,6]

      # Fate 1  (no information in first pair of years to discriminate between 'true' and 'resurrected' recruits)
      abs_delta0910[i,] = c(abs_temp,1)

      }


    # For time period 2010-2011

    if(superfusa[i,6] > min_size && superfusa[i,7] > min_size) {
      delta1011[i] = log(superfusa[i,7])-log(superfusa[i,6])

      abs_temp = superfusa[i,7]-superfusa[i,6]

      # Fate 3
      if(abs_temp >= 0)  abs_delta1011[i,] = c(abs_temp,3)
      # Fate 4
      if(abs_temp < 0)  abs_delta1011[i,] = c(abs_temp,4)

      }

    if(superfusa[i,6] > min_size && superfusa[i,7] < min_size) {

      abs_temp = (-1)*superfusa[i,6]

      # Fate 5
      abs_delta1011[i,] = c(abs_temp,5)

      }

    if(superfusa[i,6] < min_size && superfusa[i,7] > min_size) {

      abs_temp = superfusa[i,7]

      # Fate 1  
      if(superfusa[i,5] < min_size) abs_delta1011[i,] = c(abs_temp,1)

      # Fate 2  
      if(superfusa[i,5] >= min_size) abs_delta1011[i,] = c(abs_temp,2)

      }


    # For time period 2011-2012

    if(superfusa[i,7] > min_size && superfusa[i,8] > min_size) {
      delta1112[i] = log(superfusa[i,8])-log(superfusa[i,7])

      abs_temp = superfusa[i,8]-superfusa[i,7]

      # Fate 3
      if(abs_temp >= 0)  abs_delta1112[i,] = c(abs_temp,3)
      # Fate 4
      if(abs_temp < 0)  abs_delta1112[i,] = c(abs_temp,4)

      }

    if(superfusa[i,7] > min_size && superfusa[i,8] < min_size) {

      abs_temp = (-1)*superfusa[i,7]

      # Fate 5
      abs_delta1112[i,] = c(abs_temp,5)

      }

    if(superfusa[i,7] < min_size && superfusa[i,8] > min_size) {

      abs_temp = superfusa[i,8]

      # Fate 1  
      if(superfusa[i,6] < min_size) abs_delta1112[i,] = c(abs_temp,1)

      # Fate 2  
      if(superfusa[i,6] >= min_size) abs_delta1112[i,] = c(abs_temp,2)

      }

    }

  }


# Summarize the change in absolute area (already separated by time and by fate) by site 
#   - Provides a summed areal change by site

sites = levels(superfusa[,2])
n_sites = length(sites)

abs_delta_by_fate_0910 = array(NA, c(n_sites,6), dimnames=list(c(sites),c("True_recruit","Resurrected_recruit","Growth","Shrink","Death","Net_change")))
abs_delta_by_fate_1011 = array(NA, c(n_sites,6), dimnames=list(c(sites),c("True_recruit","Resurrected_recruit","Growth","Shrink","Death","Net_change")))
abs_delta_by_fate_1112 = array(NA, c(n_sites,6), dimnames=list(c(sites),c("True_recruit","Resurrected_recruit","Growth","Shrink","Death","Net_change")))

for(i in 1:n_sites) {

  abs_delta_by_fate_0910[i,1] = tapply(abs_delta0910[which(superfusa[,2]==sites[i]),1],abs_delta0910[which(superfusa[,2]==sites[i]),2],sum)[1]
  abs_delta_by_fate_0910[i,c(3:5)] = tapply(abs_delta0910[which(superfusa[,2]==sites[i]),1],abs_delta0910[which(superfusa[,2]==sites[i]),2],sum)[c(2:4)]

  abs_delta_by_fate_1011[i,c(1:5)] = tapply(abs_delta1011[which(superfusa[,2]==sites[i]),1],abs_delta1011[which(superfusa[,2]==sites[i]),2],sum)
  abs_delta_by_fate_1112[i,c(1:5)] = tapply(abs_delta1112[which(superfusa[,2]==sites[i]),1],abs_delta1112[which(superfusa[,2]==sites[i]),2],sum)


  abs_delta_by_fate_0910[i,6] = sum(abs_delta_by_fate_0910[i,c(1,3:5)])
  abs_delta_by_fate_1011[i,6] = sum(abs_delta_by_fate_1011[i,c(1:5)])
  abs_delta_by_fate_1112[i,6] = sum(abs_delta_by_fate_1112[i,c(1:5)])

  }


# Summaries at a per-quad level (dividing by number of quads per site [n=10])
#   - Recall that each quadrat covers an area of 60cm x 90cm, or 5400cm^2
#       * Thus, proportional areal estimates of change need to account for the per-quad areal coverage

#D = 1          # Reports the total areal change per site in all quads
D = 10         # Reports the average areal change per quadrat for each site
#D = 10 * 5400   # Reports the proportional areal change per quadrat for each site

abs_delta_by_fate_0910/D
abs_delta_by_fate_1011/D
abs_delta_by_fate_1112/D


####################
# END relationship of changes among years
####################


###
# Statistical test of pattern of growth
#   - Testing for autocorrelation in growth rate; if you grew quickly in the last time window, is that linked to current time window?
#       * testing for site effects (though results show little effect of 'site' on relationship)
#   - There are two tests here, given that there are data from four years (Year1-->Year2 vs Year2-->Year3 & Year2-->Year3 vs Year3-->Year4)
###


# ANCOVA model 1 -- testing for an interaction (i.e., different slopes for different sites)
y=aov(delta1011 ~ delta0910 * superfusa$Site)  
summary(y)

# ANCOVA model 2 -- If no significant interaction, test for group-specific differences in intercept
y=aov(delta1011 ~ delta0910 + superfusa$Site)   
summary(y)

# ANCOVA model 3 -- If no significant effect of Site after accounting for covariate, proceed to a typical linear regression
y=aov(delta1011 ~ delta0910)   
summary(y)
# or...use the lm() function, which gives you the regression results that you want <<Note that these final two analyses are redundant>>
y=lm(delta1011~delta0910)
summary(y)


# Graphical view of covariate effect (without site grouping)
plot(delta1011~delta0910)
abline(y)
points(0,0, col="red", pch=19)

# Test of residuals, etc
plot(y)

###
# Relationship of 2012/2011 transition vs 2011/2010 transition
plot(delta1112~delta1011)


# ANCOVA model 1 -- testing for an interaction (i.e., different slopes for different sites)
y=aov(delta1112 ~ delta1011 * superfusa$Site)  
summary(y)

# ANCOVA model 2 -- If no significant interaction, test for group-specific differences in intercept
y=aov(delta1112 ~ delta1011 + superfusa$Site)   
summary(y)

# ANCOVA model 3 -- If no significant effect of Site after accounting for covariate, proceed to a typical linear regression
y=aov(delta1112 ~ delta1011)   
summary(y)
# or...use the lm() function, which gives you the regression results that you want <<Note that these final two analyses are redundant>>
y=lm(delta1112~delta1011)
summary(y)


# Graphical view of covariate effect (without site grouping)
plot(delta1112~delta1011)
abline(y)
points(0,0, col="red", pch=19)

# Test of residuals, etc
plot(y)


## Plot the year-change comparisons on the same graph
plot(delta1011~delta0910, pch=16, col="pink", xlim=c(-4,3), ylim=c(-3,3), xlab="Proportional growth, window 1", ylab="Proportional growth, window 2")
points(delta1112~delta1011, pch=17, col="turquoise")
points(0,0, col="red", pch=19)

y=lm(delta1011~delta0910)
abline(y, col="pink")

y=lm(delta1112~delta1011)
abline(y, col="turquoise")

legend(-4, 3.2, c("Growth0910 vs Growth1011", "Growth1011 vs Growth1112"), col = c("pink", "turquoise"), pch = c(16, 17))


###
# END relationship among sequential proportional growth rates
###


######
# CORE ANALYSIS -- size-dependence of growth
######

###
# Relationships between proportional growth and starting size -- are there size effects on growth?
###

# Graphical exploration of the changes

plot(delta0910 ~ log(superfusa[,5]))
y0910=lm(delta0910 ~ log(superfusa[,5]))
summary(y0910)

plot(delta1011 ~ log(superfusa[,6]))
y1011=lm(delta1011 ~ log(superfusa[,6]))
summary(y1011)

plot(delta1112 ~ log(superfusa[,7]))
y1112=lm(delta1112 ~ log(superfusa[,7]))
summary(y1112)


# Plot all of the points on one graph

plot(delta0910 ~ log(superfusa[,5]), xlim=c(0,6.5), ylim=c(-4,3))
abline(y0910)

points(delta1011 ~ log(superfusa[,6]), col="red")
abline(y1011, col="red")

points(delta1112 ~ log(superfusa[,7]), col="blue")
abline(y1112, col="blue")


# Plotting all data, coding by site and year
#   * Version #1 -- Color reflects year

site_levels=c("FR3","FR5","FR7","FR9")
site_labels=c("3","5","7","9")

plot(0 ~ 0, pch=".", xlim=c(0,6.5), ylim=c(-4,3), xlab="ln(starting size)", ylab="ln(size_ratio)")
size=0.65

for (i in 1:4) {

  points(delta0910[which(superfusa$Site==site_levels[i])] ~ log(superfusa[which(superfusa$Site==site_levels[i]),5]), pch=site_labels[i], cex=size)
  points(delta1011[which(superfusa$Site==site_levels[i])] ~ log(superfusa[which(superfusa$Site==site_levels[i]),6]), pch=site_labels[i], col="red", cex=size)
  points(delta1112[which(superfusa$Site==site_levels[i])] ~ log(superfusa[which(superfusa$Site==site_levels[i]),7]), pch=site_labels[i], col="blue", cex=size)

  }


#   * Version #2 -- Color reflects site

plot(0 ~ 0, pch=".", xlim=c(0,6.5), ylim=c(-4,3), xlab="ln(starting size)", ylab="ln(size_ratio)")
site_colors=c(10,35,85,84)

for (i in 1:4) {

  points(0,-i,col=site_colors[i])

  points(delta0910[which(superfusa$Site==site_levels[i])] ~ log(superfusa[which(superfusa$Site==site_levels[i]),5]), pch="1", col=site_colors[i], cex=size)
  points(delta1011[which(superfusa$Site==site_levels[i])] ~ log(superfusa[which(superfusa$Site==site_levels[i]),6]), pch="2", col=site_colors[i], cex=size)
  points(delta1112[which(superfusa$Site==site_levels[i])] ~ log(superfusa[which(superfusa$Site==site_levels[i]),7]), pch="3", col=site_colors[i], cex=size)

  }


# Conduct an ANCOVA with year-range as grouping factor and size at time 't0' as the continuous covariate

#    - First need to concatenate data into one file

years = c(rep("0910",1151),rep("1011",1151),rep("1112",1151))
size_start = c(log(superfusa[,5]),log(superfusa[,6]),log(superfusa[,7]))
size_delta = c(delta0910, delta1011, delta1112)

site = as.factor(c(rep(superfusa$Site,3)))


# Model 2
# Two-factor ANCOVA -- ln(prop. growth) as a function of transition year & site (grouping factors) 
#                        * starting size as covariate
#                        * run with all interaction terms

model2=aov(size_delta ~ as.factor(years) * size_start * site)
summary(model2)


# Model 3
# Two-factor ANCOVA -- ln(prop. growth) as a function of transition year & site (grouping factors) 
#                        * starting size as covariate
#                        * run with all interaction terms

model3=aov(size_delta ~ site + as.factor(years) * size_start)
summary(model3)


# Model 4
# Two-factor ANCOVA -- ln(prop. growth) as a function of transition year & site (grouping factors) 
#                        * starting size as covariate
#                        * run with interaction between 'site' and 'transition year'

model4=aov(size_delta ~ site * as.factor(years) + size_start)
summary(model4)


# Model 5
# Two-factor ANCOVA -- ln(prop. growth) as a function of transition year & site (grouping factors) 
#                        * starting size as covariate
#                        * run with interaction between 'site' and 'starting size'

model5=aov(size_delta ~ site * size_start + as.factor(years))
summary(model5)


# Model 6
# Two-factor ANCOVA -- ln(prop. growth) as a function of transition year & site (grouping factors) 
#                        * starting size as covariate
#                        * run with no interactions

model6=aov(size_delta ~ as.factor(years) + site + size_start)
summary(model6)


TukeyHSD(model6, "as.factor(years)")
TukeyHSD(model6, "site")


######
# BEGIN counting routine
######

# Test for data volume for deltas. How many colonies were 'repeat customers'?
number_obs=array(NA,length(delta0910))

# In same loop, count which colonies have a non-zero value, then a zero value, then a non-zero value (photographic 'zombie')
with_zero=array(NA,length(delta0910))


for (i in 1:length(delta0910)) {

  temp=0

  if(is.na(delta0910[i])==FALSE) temp=temp+1
  if(is.na(delta1011[i])==FALSE) temp=temp+1
  if(is.na(delta1112[i])==FALSE) temp=temp+1

  number_obs[i] = temp

  temp_zero = 0   # Keeps code for fates -- 0 = zero size, 1 = non-zero size, 2 = zero size after non-zero size, 3 = non-zero size after being '2', 4 = NA in the data series
  for (j in 5:8) {
    temp_size = superfusa[i,j]

    if (is.na(temp_size) == TRUE) {
      temp_zero = 4
      break 
      }

    if(temp_zero == 2 && temp_size > 0) temp_zero = 3
    if(temp_zero == 1 && temp_size == 0) temp_zero = 2
    if(temp_zero == 0 && temp_size > 0) temp_zero = 1 

    }

  with_zero[i] = temp_zero
 
  }

table(number_obs)   # reports the distribution of colonies with particular number of transitions
table(with_zero)    # reports the number of corals that existed [1], that died [2], and that 'died' and recovered [3]

######
# END counting routine
######


#####
#
# Creating a new vector of delta data where each colony is represented a maximum of one time
#   - No non-independence among the delta data
#       * 'number_obs' tells us the number of delta observations for each unique coral ID
#   - This code will create just the subset delta data (named 'size_delta1') which can be run identically through ANCOVA scripts
#
#####

# Note that this will provide different quantitatively results each time you run it, given that it is a subsampling routine

size_delta1=size_delta

# Based on 'number_obs', we only have to modify colonies with a '2' or '3' value

n_colonies = length(number_obs)

for (i in 1:n_colonies) {

  if (number_obs[i] == 2 || number_obs[i] == 3) {

    temp_rows = c(i,(i+n_colonies),(i+n_colonies+n_colonies))

    temp_deltas = size_delta1[temp_rows]

    temp_position = 4

    while(is.na(temp_deltas[temp_position])==TRUE) {
      temp_position = sample(1:3,1)
      }

    final_deltas=c(NA,NA,NA)

    final_deltas[temp_position] = temp_deltas[temp_position]

    size_delta1[temp_rows] = final_deltas

    }

  }

#mean(size_delta1,na.rm=TRUE)


# Model 2
# Two-factor ANCOVA -- ln(prop. growth) as a function of transition year & site (grouping factors) 
#                        * starting size as covariate
#                        * run with all interaction terms

model2a=aov(size_delta1 ~ as.factor(years) * size_start * site)
summary(model2a)


# Model 3
# Two-factor ANCOVA -- ln(prop. growth) as a function of transition year & site (grouping factors) 
#                        * starting size as covariate
#                        * run with all interaction terms

model3a=aov(size_delta1 ~ site + as.factor(years) * size_start)
summary(model3a)


# Model 4
# Two-factor ANCOVA -- ln(prop. growth) as a function of transition year & site (grouping factors) 
#                        * starting size as covariate
#                        * run with interaction between 'site' and 'transition year'

model4a=aov(size_delta1 ~ site * as.factor(years) + size_start)
summary(model4a)


# Model 5
# Two-factor ANCOVA -- ln(prop. growth) as a function of transition year & site (grouping factors) 
#                        * starting size as covariate
#                        * run with interaction between 'site' and 'starting size'

model5a=aov(size_delta1 ~ site * size_start + as.factor(years))
summary(model5a)


# Model 6
# Two-factor ANCOVA -- ln(prop. growth) as a function of transition year & site (grouping factors) 
#                        * starting size as covariate
#                        * run with no interactions

model6a=aov(size_delta1 ~ as.factor(years) + site + size_start)
summary(model6a)


TukeyHSD(model6a, "as.factor(years)")
TukeyHSD(model6a, "site")

# END subsampling routine


######
#
#      .___,   
#   ___('v')___
#   `"-\._./-"'
#       ^ ^    
#
# Kate flies away with code before
# 12 June 2015
#
#####


#################
# Testing relationship of adding a constant area to a colony independent of starting size
# *** Need to include a 'death' term that allows colony growth to go negative
# *** (Failed) attempt at this is below
#################

size1=seq(1,100,by=1)
y=2

size2=size1+y

plot(log(size2/size1)~log(size1))

#######
#
# Simulation of coral growth / death
# 
#  - Growth modeled as constant radial expansion (independent of size); g = radial growth per unit time
#  - Death modeled as constant proportional loss (independent of size); d = proportion of area lost per unit time
#
# *** Did not really work... ***
# 14 May 2015
#######

g = 1
d = 0.1

r = 1

# Number of time points for growth; length of growth vector
n = 100

# Vector of area values through time
A = array(NA,n)

# Vector of radii through time
for(i in 2:n) r=c(r,(r[i-1]+g))

A[1] = pi * r[1]^2

for(i in 2:n) A[i]= ((1-d)*A[i-1]) + (pi*((r[i]^2)-(r[i-1]^2)))

plot(A)


###
# DOS pasture -- Old code that we don't use
# 12 June 2015
###

###
#           _,--''--,_  _,-'~~'-,
#          (          ''        {}{}
#         }{                     {}{}
#        }{|                      {}{}
#       }{}(   )   ,__       , \   {}{}
#       {}{)  / \' )  '\    / ~/\  (\/)
#       {}{/ /   \ |    |  /| /  \   }{
#       }{( )    ( )    ( ) ( )  |   |}
#       {}{\\     \\    (/  ||   |  u|{
#       }{}{\\     \\   ||  ||    \  |
#            |\     |\  |\  |\     (\o
# -- '' -'-'  ~` ""  ~`  ~`' ~` '"' "' -- '' -'-'
###


# These are the counts of value where (i) there are no NAs for the colony 
###               and (ii) there were non-zero values for each of the two time points in question

sum(!is.na(delta0910)) 
sum(!is.na(delta1011)) 
sum(!is.na(delta1112)) 

###

# Relationship of 2011/2010 transition vs 2010/2009 transition
plot(delta1011~delta0910)


# Model 1
# One-factor ANCOVA -- ln(prop. growth) as a function of transition year (grouping factor)
#                        * starting size as covariate

model1=aov(size_delta ~ as.factor(years) * size_start)

#model1_res=model1$res
### Need to test the residuals for assumptions.
### Need to account for sites (nested design)


#########
# Simulation to explore behavior of logistic regression
#########

model_intercept = -0.517876
model_slope = 0.018404


size = seq(0,400,by=1)

log_odds_ratio = model_slope*size + model_intercept

plot(size, log_odds_ratio)

prob_s = exp(log_odds_ratio) / (1 + exp(log_odds_ratio))

plot(size, prob_s, ylim=c(0,1))


## Logistic regression 

n=100

model_intercept = 2
model_slope = -0.01


survivors = array(NA,c(n,3),dimnames=list(c(1:n),c("size","live","die")))

for (i in 1:n) {

  survivors[i,1] = runif(1,0,400)


  temp1 = model_intercept + (model_slope * survivors[i,1])
  thresh_prob = exp(temp1) / (1 + exp(temp1))

  temp_rand = runif(1)

  if (temp_rand < thresh_prob && i < 80) {

    survivors[i,2] = 1
    survivors[i,3] = 0

    }

  if (temp_rand > thresh_prob && i < 80) {

    survivors[i,2] = 0
    survivors[i,3] = 1

    }

  if (i >= 80) {

    survivors[i,2] = 0
    survivors[i,3] = 0

    }

    
  }

plot(survivors[,2] ~ survivors[,1])


# Logistic regression model (using 'binomial' link function)

y = cbind(survivors[,2], survivors[,3])
model = glm(y ~ survivors[,1], binomial)

summary(model)
